# Supplementary material for: Investigating Bacteriophages Targeting the Opportunistic Pathogen Acinetobacter baumannii
Source: Antibiotics (Basel). 2020 Apr 22;9(4):200. doi: 10.3390/antibiotics9040200 (PMC7235909; doi:10.3390/antibiotics9040200)
Supplement: Supplementary file 1 [file antibiotics-09-00200-s001.zip]

Archive with 3 entries (2 files):
- supp/
- supp/antibiotics-774160-supp.pdf
- supp/Selected-MDRAB-150-isolates.xlsx
