# Supplementary material for: Investigating Bacteriophages Targeting the Opportunistic Pathogen Acinetobacter baumannii
Source: Antibiotics (Basel). 2020 Apr 22;9(4):200. doi: 10.3390/antibiotics9040200 (PMC7235909; doi:10.3390/antibiotics9040200)
Supplement: Supplementary file 1 [file antibiotics-09-00200-s001.zip › supp/Selected-MDRAB-150-isolates.xlsx]

## Sheet: Sheet1
No.	Strains	Hospitals	vPhT1	vPhT2	vPhT4	vPhT5	vPhT9	vPhT19	vPhT25	vPhT29	vPhT35	vPhT38	vPhT39	vPhT40	vPhT44	vPhT48	vPhT49	vPhT52	vPhT55
1	AB14	HA	-	-	+	-	-	-	-	-	-	-	+	-	-	-	-	-	-
2	AB16	HA	-	-	-	-	-	+	-	-	-	-	-	-	+	-	-	-	-
3	AB21	HA	-	-	-	-	-	-	-	-	-	-	-	-	-	-	-	-	-
4	AB22	HA	-	+	+	-	-	-	-	-	-	-	+	+	-	-	-	-	-
5	AB23	HA	-	-	-	-	-	-	-	-	-	-	-	-	-	-	-	-	-
6	AB25	HA	-	+	+	-	-	-	-	-	-	-	+	+	-	-	-	-	-
7	AB28	HA	-	-	-	-	-	+	-	-	-	-	-	-	+	-	-	-	-
8	AB29	HA	-	-	-	-	-	+	-	-	-	-	-	-	+	-	-	-	-
9	AB30	HA	-	-	+	-	-	-	-	-	-	-	+	-	-	-	-	-	-
10	AB38	HA	-	-	-	-	-	-	-	-	-	-	-	-	-	-	-	-	-
11	AB40	HA	-	-	-	-	-	-	-	+	-	-	-	-	+	-	-	-	-
12	AB43	HA	-	-	+	-	-	-	-	-	-	-	+	-	-	-	-	-	-
13	AB49	HA	-	+	-	-	-	-	-	-	-	-	+	+	-	-	-	-	-
14	AB50	HA	-	-	-	-	-	-	-	-	-	-	-	-	+	-	-	-	-
15	AB51	HA	-	+	+	-	-	-	-	-	-	-	+	+	-	-	-	-	-
16	AB53	HA	-	-	+	-	-	-	-	-	-	-	+	-	-	-	-	-	-
17	AB57	HA	-	-	+	-	-	-	-	-	-	-	+	-	-	-	-	-	-
18	AB58	HA	-	-	-	-	-	-	-	-	-	-	-	-	-	-	-	-	-
19	AB59	HA	-	-	-	-	-	-	-	-	-	-	-	-	+	-	-	-	-
20	AB61	HA	-	+	+	-	-	-	-	-	-	-	+	+	-	-	-	-	-
21	AB63	HA	-	-	-	-	-	+	-	+	-	-	-	-	+	-	-	-	-
22	AB65	HA	-	-	-	-	-	-	-	-	-	-	-	-	-	-	-	-	-
23	AB66	HA	-	-	-	-	-	-	-	-	-	-	-	-	-	-	-	-	-
24	AB67	HA	-	+	-	-	-	-	-	-	-	-	-	-	-	-	-	-	-
25	AB68	HA	-	+	-	-	-	-	-	-	-	-	-	-	-	-	-	-	-
26	AB69	HA	-	+	+	-	-	-	-	-	-	-	+	-	-	-	-	-	-
27	AB70	HA	-	+	-	-	-	-	-	-	-	-	-	-	-	-	-	-	-
28	AB71	HA	-	-	-	-	-	-	-	-	-	-	-	-	-	-	-	-	-
29	AB74	HA	-	-	-	-	-	+	-	+	-	-	-	-	+	-	-	-	-
30	AB75	HA	-	-	-	-	-	-	-	+	-	-	-	-	+	-	-	-	-
31	AB77	HA	-	-	-	-	-	-	-	+	-	-	-	-	+	-	-	-	-
32	AB81	HA	-	-	-	-	-	-	-	+	-	-	-	-	+	-	-	-	-
33	AB82	HA	-	+	+	+	-	-	-	-	-	+	+	+	-	-	-	-	-
34	AB84	HA	-	+	+	-	-	-	-	-	-	+	+	+	-	-	-	-	-
35	AB85	HA	-	-	-	-	-	-	-	+	-	-	-	-	+	-	-	-	-
36	AB86	HA	-	-	-	-	-	-	-	-	-	-	-	-	-	-	-	-	-
37	AB88	HA	-	-	-	-	-	-	-	+	-	-	-	-	+	-	-	-	-
38	AB89	HA	-	-	-	-	-	+	-	+	-	-	-	-	+	-	-	-	-
39	AB90	HA	-	+	+	-	-	-	-	-	-	+	+	-	-	-	-	-	-
40	AB92	HA	-	+	-	-	-	-	-	-	-	-	-	-	-	-	-	-	-
41	AB123	HB	-	-	-	-	-	+	-	+	-	-	-	-	+	-	-	-	-
42	AB124	HB	-	-	-	-	-	-	-	-	-	-	-	-	-	-	-	-	-
43	AB125	HB	-	-	-	-	-	+	-	+	-	-	-	-	+	-	-	-	-
44	AB126	HB	-	-	-	-	-	+	-	+	-	-	-	-	+	-	-	-	-
45	AB127	HB	-	-	-	-	-	-	-	-	-	-	-	-	-	-	-	-	-
46	AB128	HB	+	-	-	-	-	+	-	+	-	-	-	-	+	-	+	-	-
47	AB129	HB	-	-	-	-	-	-	-	-	-	-	-	-	-	-	-	-	-
48	AB135	HB	-	-	-	-	-	+	-	+	-	-	-	-	+	-	-	-	-
49	AB136	HB	-	-	-	-	-	-	-	-	-	-	-	-	-	-	-	-	-
50	AB138	HB	-	-	-	-	-	-	-	-	-	-	-	-	-	-	-	-	-
51	AB140	HB	+	-	-	-	-	-	+	-	+	-	-	-	-	-	-	-	+
52	AB196	HB	-	-	-	-	-	-	-	-	-	-	-	-	-	-	-	-	-
53	AB197	HB	+	-	-	-	-	-	-	-	-	-	-	-	-	-	-	-	-
54	AB198	HB	-	-	-	-	-	-	-	-	-	-	-	-	-	-	-	-	-
55	AB199	HB	-	-	-	-	-	+	-	+	-	-	-	-	+	-	-	-	-
56	AB200	HB	-	-	-	-	-	+	-	+	-	-	-	-	+	-	-	-	-
57	AB206	HB	-	+	-	-	-	-	-	-	-	-	+	+	-	-	-	-	-
58	AB208	HB	-	-	-	-	-	-	-	-	-	-	-	-	-	-	+	-	-
59	AB209	HB	-	-	-	-	-	+	-	+	-	-	-	-	+	-	-	-	-
60	AB210	HB	-	-	-	-	-	-	-	-	-	-	-	-	-	-	-	-	-
61	AB220	HB	-	-	-	-	-	+	-	+	-	-	-	-	+	-	-	-	-
62	AB221	HB	-	-	-	-	-	-	-	+	-	-	-	-	+	-	-	-	-
63	AB225	HB	-	-	-	-	-	-	-	+	-	-	-	-	+	-	-	-	-
64	AB226	HB	-	-	-	-	-	-	-	-	-	-	-	-	-	-	-	-	-
65	AB227	HB	-	-	-	-	-	-	-	-	-	-	-	-	+	-	-	-	-
66	AB229	HB	-	-	-	-	-	+	-	+	-	-	-	-	+	-	-	-	-
67	AB95	HC	-	-	-	-	-	-	-	-	-	-	-	-	-	-	-	-	-
68	AB98	HC	-	-	-	-	-	-	-	-	-	-	-	-	-	-	-	-	-
69	AB99	HC	+	+	-	-	-	-	-	-	-	-	-	-	-	-	-	-	-
70	AB101	HC	+	+	+	-	-	-	-	-	-	-	+	+	-	-	-	-	-
71	AB109	HC	-	-	-	-	-	-	-	-	-	-	-	-	-	-	-	-	-
72	AB120	HC	-	-	-	-	-	-	-	-	-	-	-	-	-	-	-	-	-
73	AB121	HC	-	+	+	-	-	-	-	-	-	-	+	-	-	-	-	-	-
74	AB143	HC	-	-	-	-	-	-	-	-	-	-	-	-	-	-	-	-	-
75	AB148	HC	-	-	-	-	-	-	-	-	-	-	-	-	-	-	-	-	-
76	AB162	HC	-	+	+	-	-	-	-	-	-	-	+	+	-	-	-	-	-
77	AB163	HC	-	-	-	-	-	-	-	-	-	-	-	-	-	-	-	-	-
78	AB166	HC	-	-	-	-	-	-	-	-	-	-	-	-	-	-	-	-	-
79	AB172	HC	-	-	-	-	-	-	-	-	-	-	+	+	-	-	-	-	-
80	AB175	HC	+	+	+	-	-	-	-	-	-	-	+	-	-	-	-	-	-
81	AB176	HC	+	+	+	-	-	-	-	-	-	-	+	+	-	-	-	-	-
82	AB177	HC	-	+	+	-	-	-	-	-	-	+	+	+	-	-	-	-	-
83	AB180	HC	-	-	-	-	-	-	-	-	-	-	-	-	-	-	-	-	-
84	AB183	HC	-	+	-	-	-	-	-	-	-	-	+	+	-	-	-	-	-
85	AB185	HC	-	+	-	-	-	-	-	-	-	-	-	-	-	-	-	-	-
86	AB230	HC	-	+	+	-	-	-	-	-	-	-	+	+	-	-	-	+	-
87	AB231	HC	-	-	-	-	-	-	-	-	-	-	-	-	-	-	-	-	-
88	AB232	HC	-	-	-	-	-	-	-	-	-	-	-	-	-	-	-	-	-
89	AB233	HC	-	-	+	-	-	-	-	-	-	-	+	-	-	-	-	-	-
90	AB237	HC	+	-	-	-	-	+	-	-	-	-	-	-	-	-	+	-	-
91	AB239	HC	-	-	-	-	-	-	-	-	-	-	-	-	-	-	-	-	-
92	AB252	HC	-	-	-	-	-	-	-	-	-	-	-	-	-	-	-	-	-
93	AB254	HC	-	-	-	-	-	-	-	-	-	-	-	-	-	-	-	-	-
94	AB265	HC	-	+	-	-	-	-	-	-	-	-	-	-	-	-	-	-	-
95	AB266	HC	-	+	+	-	-	-	-	-	-	+	+	+	-	-	-	-	-
96	AB269	HC	-	-	-	-	-	-	-	-	-	-	-	-	-	-	-	-	-
97	AB279	HC	-	+	+	-	-	-	-	-	-	+	+	+	-	-	-	-	-
98	AB280	HC	-	+	+	-	-	-	-	-	-	+	-	-	-	-	-	-	-
99	AB287	HC	-	+	+	-	-	-	-	-	-	+	+	+	-	-	-	+	-
100	AB313	HD	-	-	-	-	-	-	-	-	-	-	-	-	-	-	-	-	-
101	AB314	HD	-	-	-	-	-	-	-	+	-	-	-	-	+	-	-	-	-
102	AB318	HD	-	-	-	-	-	-	-	-	-	-	-	-	-	-	-	-	-
103	AB319	HD	-	-	-	-	-	+	-	+	-	-	-	-	+	+	-	-	-
104	AB320	HD	+	-	-	-	-	-	+	-	+	+	-	-	-	-	-	-	+
105	AB324	HD	-	-	-	-	-	-	-	-	-	-	-	-	-	-	-	-	-
106	AB326	HD	-	-	-	-	-	-	-	-	-	-	-	-	-	-	-	-	-
107	AB327	HD	-	-	-	-	-	-	-	+	-	-	-	-	+	-	-	-	-
108	AB328	HD	-	-	-	-	-	-	-	-	-	-	-	-	-	-	-	-	-
109	AB329	HD	-	+	+	-	-	-	-	-	-	+	+	+	-	-	-	+	-
110	AB334	HD	-	-	-	-	-	-	-	-	-	-	-	-	-	-	-	-	-
111	AB335	HD	-	-	-	-	-	-	-	-	-	-	-	-	-	-	-	-	-
112	AB340	HD	-	-	-	-	-	-	-	-	-	-	-	-	-	-	-	-	-
113	AB341	HD	-	-	-	-	-	-	-	-	-	-	-	-	-	-	-	-	-
114	AB349	HD	-	-	-	-	-	+	-	+	-	-	-	-	+	-	-	-	-
115	AB350	HD	-	-	-	-	-	-	-	+	-	-	-	-	+	-	-	-	-
116	AB353	HD	-	+	+	-	-	-	-	-	-	-	+	+	-	-	-	-	-
117	AB354	HD	-	+	+	-	-	-	-	-	-	+	+	+	-	-	-	+	-
118	AB355	HD	-	-	-	-	-	+	-	+	-	-	-	-	+	-	-	-	-
119	AB360	HD	-	-	-	-	-	+	-	+	-	-	-	-	+	-	-	-	-
120	AB361	HD	-	-	-	-	-	-	-	-	-	-	-	-	-	-	-	-	-
121	AB367	HD	-	-	-	-	-	+	-	+	-	-	-	-	+	-	-	-	-
122	AB368	HD	+	+	-	-	-	-	+	-	+	+	-	-	-	-	-	-	+
123	AB369	HD	-	-	-	-	-	-	-	-	-	-	-	-	-	-	-	-	-
124	AB371	HD	+	+	-	-	-	-	+	-	+	+	-	-	-	-	-	-	+
125	AB373	HD	-	-	-	-	-	-	-	-	-	-	-	-	-	-	-	-	-
126	AB375	HD	-	-	-	-	-	-	-	-	-	-	-	-	-	-	-	-	-
127	AB376	HD	-	-	+	-	-	-	-	-	-	-	-	-	-	-	-	-	-
128	AB377	HD	-	-	-	-	-	-	-	-	-	-	-	-	-	-	-	-	-
129	AB385	HD	+	+	-	-	-	-	+	-	+	+	-	-	-	-	-	-	+
130	AB388	HD	-	-	-	-	-	-	-	-	-	-	-	-	-	-	-	-	-
131	AB389	HD	-	+	+	+	-	-	-	-	-	+	+	+	-	-	-	+	-
132	AB396	HD	-	+	-	-	-	-	-	-	-	+	+	+	-	-	-	-	-
133	AB403	HD	-	-	-	-	-	-	-	-	-	-	-	-	-	-	-	-	-
134	AB404	HD	-	-	-	-	-	+	-	+	-	-	-	-	+	+	-	-	-
135	AB405	HD	+	+	-	-	-	-	+	-	+	+	-	-	-	-	-	-	+
136	AB410	HD	-	-	-	-	-	+	-	+	-	-	-	-	+	-	-	-	-
137	AB411	HD	-	-	-	-	-	-	-	-	-	-	-	-	-	-	-	-	-
138	AB302	HD	+	+	-	-	-	-	+	-	+	+	-	-	-	-	-	-	+
139	AB310	HD	-	-	-	-	-	+	-	+	-	-	-	-	+	-	-	-	-
140	AB2	HE	-	-	-	-	-	-	-	-	-	-	-	-	-	-	-	-	-
141	AB3	HE	-	-	-	+	+	-	+	-	-	+	+	+	-	+	+	+	-
142	AB4	HE	-	-	-	-	-	-	-	-	-	-	-	-	-	-	-	-	-
143	AB5	HE	-	-	-	-	-	-	-	-	-	-	-	-	-	-	-	-	-
144	AB7	HE	-	-	-	-	-	-	-	-	-	-	-	-	-	-	-	-	-
145	AB8	HE	-	+	+	-	-	-	-	-	-	-	+	+	-	-	-	-	-
146	AB9	HE	-	-	-	-	-	-	-	-	-	-	-	-	-	-	-	-	-
147	AB10	HE	-	-	-	-	-	-	-	-	-	-	-	-	-	-	-	-	-
148	AB11	HE	-	+	+	-	-	-	-	-	-	+	+	-	-	-	-	-	-
149	AB12	HE	-	-	+	+	+	-	+	-	-	+	+	+	-	+	+	+	-
150	AB13	HE	+	+	-	-	-	-	+	+	+	-	-	-	-	-	-	-	+
